# Supplementary material for: Effectiveness of the Diabetes Prevention Program for Obesity Treatment in Real World Clinical Practice in a Middle-Income Country in Latin America
Source: Nutrients. 2019 Oct 1;11(10):2324. doi: 10.3390/nu11102324 (PMC6835923; doi:10.3390/nu11102324)
Supplement: Supplementary file 1 [file nutrients-11-02324-s001.zip]

Archive with 3 entries (2 files):
- supplementary/
- supplementary/Supplementary material.docx
- supplementary/Table S1.docx
